# Supplementary material for: Perceived-stigma level of COVID-19 patients in China in the early stage of the epidemic: A cross-sectional research
Source: PLoS One. 2021 Oct 1;16(10):e0258042. doi: 10.1371/journal.pone.0258042 (PMC8486130; doi:10.1371/journal.pone.0258042)
Supplement: S3 File — (XLSX) [file pone.0258042.s003.xlsx]

## Sheet: original data
serial number	Severity of disease	gender	age/year	educational level	occupation	Wuhan residents	marriage	Time between diagnosis and hospitalization/day	Family infection status	Social isolation	intrinsic shame	Social exclusion	Economic insecurity	Total SIS scores
1	Severe center	female	41	Senior	Business/freelancing		Married	14	yes	25	16	28	9	78
2	Severe center	female	37	Collegial	Business/freelancing		Married	0	yes	14	10	16	6	46
3	Severe center	female	41	Collegial	Business/freelancing		Married	18	no	14	8	17	6	45
4	Severe center	male	69	Collegial	Business/freelancing		Married	4	yes	19	10	20	6	55
5	Severe center	male	31	Collegial	Students		Married	4	yes	21	13	26	7	67
6	Severe center	male	44	Collegial	Business/freelancing		Married	2	yes	28	20	36	12	96
7	Severe center	female	53	Junior	Business/freelancing		Married	16	yes	21	15	27	6	69
8	Severe center	male	44	Collegial	Civil servants		Married	19	no	19	13	24	8	64
9	Severe center	male	36	Collegial	Business/freelancing		Married	7	no	21	15	27	9	72
10	Severe center	male	24	Collegial	Civil servants		Unmarried	1	no	26	20	36	11	93
11	Severe center	male	40	Collegial	Business/freelancing		Married	4	yes	15	12	21	6	54
12	Severe center	male	43	Senior	Civil servants		Married	2	yes	19	13	24	9	65
13	Severe center	male	38	Collegial	Business/freelancing		Divorced/widowed	6	yes	14	6	17	4	41
14	Severe center	male	23	Collegial	Students		Unmarried	1	no	20	18	29	8	75
15	Severe center	male	41	Senior	Business/freelancing		Married	8	yes	17	11	22	7	57
16	Severe center	male	31	Collegial	Business/freelancing		Married	5	no	24	12	33	9	78
17	Severe center	male	34	Collegial	Business/freelancing		Married	26	yes	13	10	21	4	48
18	Severe center	male	52	Collegial	Civil servants		Married	9	yes	19	13	23	9	64
19	Severe center	male	41	Senior	Business/freelancing		Married	0	no	16	12	20	6	54
20	Severe center	female	52	Collegial	Civil servants		Divorced/widowed	1	no	17	13	21	9	60
21	Severe center	male	57	Collegial	Civil servants		Married	3	no	20	15	27	9	71
22	Severe center	male	29	Collegial	Business/freelancing		Unmarried	13	yes	22	18	32	12	84
23	Severe center	male	60	Senior	Business/freelancing		Married	3	no	19	8	22	9	58
24	Severe center	female	33	Collegial	Students		Married	9	no	17	11	24	9	61
25	Severe center	male	41	Collegial	Business/freelancing		Married	1	yes	13	12	17	5	47
26	Severe center	male	37	Senior	Business/freelancing		Married	0	yes	20	15	27	9	71
27	Severe center	male	38	Junior	Business/freelancing		Married	2	yes	17	10	20	6	53
28	Severe center	male	45	Senior	Business/freelancing		Married	1	yes	16	11	20	6	53
29	Severe center	male	49	Collegial	Business/freelancing		Married	2	yes	19	13	24	8	64
30	Severe center	male	34	Junior	Business/freelancing		Married	1	no	18	14	23	5	60
31	Severe center	male	54	Junior	Civil servants		Married	3	no	18	15	26	9	68
32	Severe center	male	49	Collegial	Business/freelancing		Married	4	yes	14	13	22	5	54
33	Severe center	female	30	Senior	Migrant workers/farmers		Married	21	no	14	11	20	6	51
34	Severe center	female	17	Senior	Students		Unmarried	1	yes	19	15	27	8	69
35	Severe center	female	35	Senior	Business/freelancing		Married	13	no	19	17	26	8	70
36	Severe center	female	51	Junior	Business/freelancing		Married	5	yes	17	9	17	6	49
37	Severe center	female	40	Collegial	Civil servants		Married	1	yes	19	11	19	7	56
38	Severe center	female	32	Collegial	Students		Married	2	no	19	14	27	9	69
39	Severe center	male	56	Junior	Migrant workers/farmers		Married	2	no	14	13	21	8	56
40	Severe center	male	66	Junior	Migrant workers/farmers		Divorced/widowed	2	no	15	13	20	8	56
41	Severe center	male	67	Senior	Migrant workers/farmers		Married	7	no	15	12	21	7	55
42	Severe center	male	54	Senior	Business/freelancing		Married	2	no	13	13	20	8	54
43	Severe center	female	56	Senior	Business/freelancing		Married	1	yes	13	11	20	9	53
44	Severe center	female	43	Collegial	Civil servants		Married	0	no	13	11	22	7	53
45	Severe center	female	46	Collegial	Civil servants		Married	2	yes	14	12	21	7	54
46	Severe center	male	33	Collegial	Civil servants		Married	9	no	16	13	21	8	58
47	Severe center	male	30	Collegial	Civil servants		Unmarried	2	yes	13	9	21	8	51
48	Severe center	female	48	Collegial	Civil servants		Married	1	no	15	12	20	9	56
49	Severe center	female	42	Collegial	Civil servants		Married	1	yes	14	10	21	7	52
50	Severe center	male	67	Primary	Migrant workers/farmers		Married	0	no	15	13	20	8	56
51	Severe center	male	71	Primary	Migrant workers/farmers		Divorced/widowed	2	yes	14	12	22	7	55
52	Severe center	female	69	Primary	Business/freelancing		Married	2	no	14	11	23	6	54
53	Severe center	male	28	Collegial	Students		Unmarried	3	no	14	11	18	9	52
54	Severe center	female	32	Collegial	Civil servants		Unmarried	7	yes	16	9	21	7	53
55	Severe center	female	35	Collegial	Civil servants		Married	1	yes	16	11	21	7	55
56	Severe center	male	44	Collegial	Civil servants		Married	1	no	14	14	23	7	58
57	Severe center	male	47	Senior	Business/freelancing		Married	1	no	16	13	23	8	60
58	Severe center	female	56	Senior	Business/freelancing		Married	2	no	16	13	22	8	59
59	mobile cabin hospital	female	56	Senior	Civil servants		Married	7	no	15	11	21	9	56
60	mobile cabin hospital	female	55	Senior	Students		Divorced/widowed	3	yes	15	11	19	5	50
61	mobile cabin hospital	female	63	Collegial	Business/freelancing		Married	2	no	16	11	16	6	49
62	mobile cabin hospital	female	32	Senior	Students		Married	1	yes	20	15	23	4	62
63	mobile cabin hospital	male	35	Collegial	Business/freelancing		Married	2	yes	16	10	25	7	58
64	mobile cabin hospital	male	15	Junior	Students		Unmarried	0	yes	23	19	36	11	89
65	mobile cabin hospital	male	34	Senior	Civil servants		Married	4	yes	20	15	27	8	70
66	mobile cabin hospital	female	43	Junior	Business/freelancing		Married	8	no	17	12	23	7	59
67	mobile cabin hospital	male	58	Collegial	Civil servants		Married	2	no	14	15	20	6	55
68	mobile cabin hospital	female	42	Collegial	Business/freelancing		Married	0	yes	16	14	22	7	59
69	mobile cabin hospital	male	44	Junior	Business/freelancing		Married	1	yes	20	14	25	5	64
70	mobile cabin hospital	male	50	Collegial	Business/freelancing		Married	2	yes	18	10	26	6	60
71	mobile cabin hospital	male	47	Senior	Business/freelancing		Married	0	yes	10	9	13	6	38
72	mobile cabin hospital	male	41	Collegial	Business/freelancing		Married	0	yes	16	12	25	9	62
73	mobile cabin hospital	male	23	Collegial	Students		Unmarried	2	yes	15	13	24	7	59
74	mobile cabin hospital	male	49	Senior	Business/freelancing		Married	13	no	20	15	22	7	64
75	mobile cabin hospital	male	53	Collegial	Students		Married	6	no	15	12	19	6	52
76	mobile cabin hospital	male	57	Collegial	Civil servants		Married	7	no	19	15	22	6	62
77	mobile cabin hospital	male	69	Collegial	Students		Married	8	no	20	15	24	9	68
78	mobile cabin hospital	female	51	Junior	Migrant workers/farmers		Married	2	yes	11	7	19	6	43
79	mobile cabin hospital	male	80	Primary	Migrant workers/farmers		Divorced/widowed	2	no	16	9	19	8	52
80	mobile cabin hospital	male	32	Collegial	Civil servants		Married	5	no	15	10	25	10	60
81	mobile cabin hospital	male	57	Junior	Business/freelancing		Married	6	yes	11	11	21	9	52
82	mobile cabin hospital	female	66	Primary	Migrant workers/farmers		Married	2	no	16	11	22	7	56
83	mobile cabin hospital	female	47	Junior	Migrant workers/farmers		Married	5	no	14	10	21	6	51
84	mobile cabin hospital	female	57	Junior	Business/freelancing		Married	9	no	16	13	22	7	58
85	mobile cabin hospital	male	75	Primary	Migrant workers/farmers		Married	6	no	15	13	22	8	58
86	mobile cabin hospital	male	46	Collegial	Civil servants		Married	14	yes	16	12	24	6	58
87	mobile cabin hospital	female	67	Primary	Migrant workers/farmers		Married	16	yes	16	12	22	7	57
88	mobile cabin hospital	female	57	Junior	Business/freelancing		Married	4	no	16	13	22	5	56
89	mobile cabin hospital	male	64	Junior	Migrant workers/farmers		Married	15	no	15	14	20	6	55
90	mobile cabin hospital	male	59	Junior	Business/freelancing		Married	6	no	18	10	23	7	58
91	mobile cabin hospital	female	72	Primary	Migrant workers/farmers		Married	11	no	16	13	23	7	59
92	mobile cabin hospital	male	51	Collegial	Business/freelancing		Married	4	yes	15	12	25	5	57
93	mobile cabin hospital	male	43	Collegial	Civil servants		Married	2	yes	19	10	26	4	59
94	mobile cabin hospital	male	68	Junior	Civil servants		Married	7	no	15	12	24	7	58
95	mobile cabin hospital	female	19	Senior	Students		Unmarried	2	no	15	13	24	5	57
96	mobile cabin hospital	male	70	Primary	Migrant workers/farmers		Divorced/widowed	3	yes	12	13	17	6	48
97	mobile cabin hospital	female	28	Collegial	Students		Unmarried	6	no	17	13	24	8	62
98	mobile cabin hospital	female	72	Primary	Migrant workers/farmers		Married	10	yes	10	11	17	9	47
99	mobile cabin hospital	female	70	Primary	Migrant workers/farmers		Married	3	yes	13	8	19	7	47
100	mobile cabin hospital	male	43	Senior	Business/freelancing		Married	2	yes	16	10	20	7	53
101	mobile cabin hospital	male	34	Collegial	Civil servants		Married	0	no	14	11	25	8	58
102	mobile cabin hospital	female	45	Senior	Business/freelancing		Married	1	no	14	10	21	8	53
103	mobile cabin hospital	male	63	Junior	Migrant workers/farmers		Married	1	no	14	10	20	6	50
104	mobile cabin hospital	female	65	Primary	Migrant workers/farmers		Married	1	no	14	11	22	7	54
105	mobile cabin hospital	female	72	Primary	Migrant workers/farmers		Divorced/widowed	4	yes	10	10	17	8	45
106	mobile cabin hospital	male	68	Junior	Migrant workers/farmers		Married	2	yes	11	9	18	6	44
107	mobile cabin hospital	male	71	Primary	Migrant workers/farmers		Divorced/widowed	2	yes	10	9	17	5	41
108	mobile cabin hospital	female	68	Primary	Migrant workers/farmers		Married	4	no	12	10	19	8	49
109	mobile cabin hospital	male	68	Junior	Migrant workers/farmers		Divorced/widowed	3	no	8	7	18	5	38
110	mobile cabin hospital	male	60	Senior	Migrant workers/farmers		Married	9	no	13	10	18	5	46
111	mobile cabin hospital	male	45	Collegial	Civil servants		Married	1	no	10	8	17	4	39
112	mobile cabin hospital	female	76	Primary	Migrant workers/farmers		Divorced/widowed	3	yes	15	12	19	8	54
113	mobile cabin hospital	female	67	Primary	Migrant workers/farmers		Married	5	no	17	14	26	9	66
114	mobile cabin hospital	male	69	Junior	Business/freelancing		Married	1	no	16	12	24	8	60
115	mobile cabin hospital	female	67	Primary	Migrant workers/farmers		Married	3	yes	14	12	19	7	52
116	mobile cabin hospital	female	66	Primary	Migrant workers/farmers		Married	4	yes	15	10	20	7	52
117	mobile cabin hospital	male	58	Senior	Business/freelancing		Married	0	no	10	10	21	7	48
118	mobile cabin hospital	male	38	Collegial	Business/freelancing		Married	2	no	11	9	19	8	47
119	mobile cabin hospital	female	76	Primary	Migrant workers/farmers		Divorced/widowed	3	yes	15	13	22	9	59
120	mobile cabin hospital	female	67	Junior	Migrant workers/farmers		Married	2	no	15	12	19	6	52
121	mobile cabin hospital	male	67	Junior	Migrant workers/farmers		Married	2	yes	12	11	17	8	48
122	mobile cabin hospital	female	81	Primary	Migrant workers/farmers		Divorced/widowed	4	yes	15	13	22	8	58
